# Supplementary material for: Muscle patterns underlying voluntary modulation of co-contraction
Source: PLoS One. 2018 Oct 19;13(10):e0205911. doi: 10.1371/journal.pone.0205911 (PMC6195298; doi:10.1371/journal.pone.0205911)
Supplement: S1 Text — (TXT) [file pone.0205911.s004.txt]

Data are saved in a .mat structure called 'Borzelli2018_PlosOne' and saved in the 'S1 dataset.mat' file.

Borzelli2018_PlosOne(subjId, block)
	'subjId' is the subject index, from 1 to 8
	'block' is the block index, from 1 to 5, block = 1: Baseline block; 
						 block = 2: Pure co-contraction block;
						 block = 3: Perturbed block with noise level 1; 
						 block = 4: Perturbed block with noise level 2; 
						 block = 5: Perturbed block with noise level 3;

Borzelli2018_PlosOne structure field:
Only the selected trials are reported.

	emgData: contains the EMG data collected during all the selected and successfull trials 
		EMG waveforms were rectified, digitally low-pass filtered (zero-phase, second order Butterworth, 5Hz cutoff), re-sampled at 100 Hz, normalized to the MVC and averaged along the hold phase.
		its dimensions are 17(number of recorded muscles) x n_trials(number of trials)
	forceData: contains the force data collected during all the selected and successfull trials 
		force data were digitally low-pass filtered (zero-phase, second order Butterworth, 5Hz cutoff), re-sampled at 100 Hz and averaged along the hold phase.
		its dimensions are 3(number of recorded force dimensions) x n_trials(number of trials)
	targetId: index of the target according to Figure 2A-B (except for block 2 whose target index is 1 for all trials)
		its dimension is n_trials(number of trials)
